# Supplementary material for: Highly Pathogenic Avian Influenza A(H5N1) Clade 2.3.4.4b Virus in Domestic Cat, France, 2022
Source: Emerg Infect Dis. 2023 Aug;29(8):1696–8. doi: 10.3201/eid2908.230188 (PMC10370847; doi:10.3201/eid2908.230188)
Supplement: Appendix — Additional information for highly pathogenic avian influenza A(H5N1) clade 2.3.4.4b virus in domestic cat, France, 2022. [file 23-0188-Techapp-s1.xlsx]

## Sheet: Appendix Table
Article DOI: https://doi.org/10.3201/eid2908.230188
EID cannot ensure accessibility for supplementary materials supplied by authors. Readers who have difficulty accessing supplementary content should contact the authors for assistance.
Highly Pathogenic Avian Influenza A(H5N1) Clade 2.3.4.4b Virus in Domestic Cat, France, 2022
Appendix Table. GISAID acknowledgment. We thank the authors and originating and submitting laboratories for the sequences from GISAID’s EpiFlu database that were used in this research. The list is detailed below. All submitters of data may be contacted directly via www.gisaid.org.
Isolate ID	Isolate name	Subtype	Country	Host	Collection date	Submitting lab	Authors	Originating lab
EPI_ISL_10220427	A/red fox/Netherlands/22002636-005/2022	H5N1	Netherlands	mammals	2022-02-07	Wageningen Bioveterinary Research	Beerens, Nancy; Harders, Frank; Pritz-Verschuren, Sylvia; Roose, Marit; Venema, Sandra; Germeraad, Evelien; Engelsma, Marc; Heutink, Rene	Wageningen Bioveterinary Research
EPI_ISL_10220428	A/red fox/Netherlands/22002722-004/2022	H5N1	Netherlands	mammals	2022-02-08	Wageningen Bioveterinary Research	Beerens, Nancy; Harders, Frank; Pritz-Verschuren, Sylvia; Roose, Marit; Venema, Sandra; Germeraad, Evelien; Engelsma, Marc; Heutink, Rene	Wageningen Bioveterinary Research
EPI_ISL_10220429	A/polecat/Netherlands/22002792-005/2022	H5N1	Netherlands	mammals	2022-02-09	Wageningen Bioveterinary Research	Beerens, Nancy; Harders, Frank; Pritz-Verschuren, Sylvia; Roose, Marit; Venema, Sandra; Germeraad, Evelien; Engelsma, Marc; Heutink, Rene	Wageningen Bioveterinary Research
EPI_ISL_10220432	A/badger/Netherlands/22003078-004/2022	H5N1	Netherlands	mammals	2022-02-13	Wageningen Bioveterinary Research	Beerens, Nancy; Harders, Frank; Pritz-Verschuren, Sylvia; Roose, Marit; Venema, Sandra; Germeraad, Evelien; Engelsma, Marc; Heutink, Rene	Wageningen Bioveterinary Research
EPI_ISL_10255581	A/red fox/Netherlands/22002992-003/2022	H5N1	Netherlands	mammals	2022-02-11	Wageningen Bioveterinary Research	Beerens, Nancy; Harders, Frank; Pritz-Verschuren, Sylvia; Roose, Marit; Venema, Sandra; Germeraad, Evelien; Engelsma, Marc; Heutink, Rene	Wageningen Bioveterinary Research
EPI_ISL_10454887	A/red fox/Netherlands/22003495-003/2022	H5N1	Netherlands	mammals	2022-02-18	Wageningen Bioveterinary Research	Beerens, Nancy; Harders, Frank; Pritz-Verschuren, Sylvia; Roose, Marit; Venema, Sandra; Germeraad, Evelien; Engelsma, Marc; Heutink, Rene	Wageningen Bioveterinary Research
EPI_ISL_10915976	A/red fox/Netherlands/22004172-003/2022	H5N1	Netherlands	mammals	2022-03-01	Wageningen Bioveterinary Research	Beerens, Nancy; Harders, Frank; Pritz-Verschuren, Sylvia; Roose, Marit; Venema, Sandra; Germeraad, Evelien; Engelsma, Marc; Heutink, Rene	Wageningen Bioveterinary Research
EPI_ISL_11019784	A/red fox/Netherlands/22000097-005/2022	H5N1	Netherlands	mammals	2022-01-03	Wageningen Bioveterinary Research	Beerens, Nancy; Harders, Frank; Pritz-Verschuren, Sylvia; Roose, Marit; Venema, Sandra; Germeraad, Evelien; Engelsma, Marc; Heutink, Rene	Wageningen Bioveterinary Research
EPI_ISL_11019882	A/red fox/Netherlands/22002636-002/2022	H5N1	Netherlands	mammals	2022-02-07	Wageningen Bioveterinary Research	Beerens, Nancy; Harders, Frank; Pritz-Verschuren, Sylvia; Roose, Marit; Venema, Sandra; Germeraad, Evelien; Engelsma, Marc; Heutink, Rene	Wageningen Bioveterinary Research
EPI_ISL_11259283	A/fox/Ireland/3866_22VIR2064-1/2022	H5N1	Ireland	Other mammals	2022-02-14	Istituto Zooprofilattico Sperimentale delle Venezie	Byrne, C.; Garcia, K.; Cuartero, L.G.; Barbierato, G.; Zecchin, B.; Fusaro, A.; Schivo, A.; Salviato, A.; Palumbo, E.; Giussani, E.; Monne, I.; Terregino, C.	Central Veterinary Research Laboratory
EPI_ISL_12066188	A/Fox/Netherlands/EMC1/2022	H5N1	Netherlands	Other mammals	2022-01-26	Erasmus Medical Center	R.A.M., Fouchier; S., Therwessen; O., Vuong; I., Chestakova; R., Sikkema; P., Lexmond; M., Pronk	Erasmus Medical Center
EPI_ISL_12174842	A/Ezo red fox/Hokkaido/1/2022	H5N1	Japan	Other mammals	2022-03-31	Graduate School of Veterinary Medicine, Hokkaido University	Yoshihiro, SAKODA; Takahiro, HIONO; Norikazu, ISODA	Graduate School of Veterinary Medicine, Hokkaido University
EPI_ISL_13052720	A/fox/Minnesota/22-014182-001-original/2022	H5N1	United States	Other mammals	2022-04-22	National Veterinary Services Laboratories - USDA	Chinh,Thanh;Franzen,Kerrie;Love, Emily;Killian,Mary;Koster,Leo;Lantz,Kristina;Stuber,Tod;Hicks,Jessica	National Veterinary Services Laboratories - USDA
EPI_ISL_13052721	A/fox/Iowa/22-014421-001-original/2022	H5N1	United States	Other mammals	2022-05-06	National Veterinary Services Laboratories - USDA	Chinh,Thanh;Franzen,Kerrie;Love, Emily;Killian,Mary;Koster,Leo;Lantz,Kristina;Stuber,Tod;Hicks,Jessica	National Veterinary Services Laboratories - USDA
EPI_ISL_13052722	A/fox/Minnesota/22-014660-001-original/2022	H5N1	United States	Other mammals	2022-05-10	National Veterinary Services Laboratories - USDA	Chinh,Thanh;Franzen,Kerrie;Love, Emily;Killian,Mary;Koster,Leo;Lantz,Kristina;Stuber,Tod;Hicks,Jessica	National Veterinary Services Laboratories - USDA
EPI_ISL_13052723	A/fox/Minnesota/22-014660-002-original/2022	H5N1	United States	Other mammals	2022-05-10	National Veterinary Services Laboratories - USDA	Chinh,Thanh;Franzen,Kerrie;Love, Emily;Killian,Mary;Koster,Leo;Lantz,Kristina;Stuber,Tod;Hicks,Jessica	National Veterinary Services Laboratories - USDA
EPI_ISL_13052724	A/fox/Minnesota/22-014661-001-original/2022	H5N1	United States	Other mammals	2022-05-09	National Veterinary Services Laboratories - USDA	Chinh,Thanh;Franzen,Kerrie;Love, Emily;Killian,Mary;Koster,Leo;Lantz,Kristina;Stuber,Tod;Hicks,Jessica	National Veterinary Services Laboratories - USDA
EPI_ISL_13201074	A/European polecat/Netherlands/1/2022	H5N1	Netherlands	mammals	2022-03-05	Erasmus Medical Center		Erasmus Medical Center
EPI_ISL_14070455	A/tanuki/Hokkaido/1/2022	H5N1	Japan	Other mammals	2022-04-01	Graduate School of Veterinary Medicine, Hokkaido University	Yoshihiro, Sakoda; Takahiro, Hiono; Norikazu, Isoda	Graduate School of Veterinary Medicine, Hokkaido University
EPI_ISL_14098915	A/harbor seal/Maine/22-020455-001-original/2022	H5N1	United States	Seal	2022-06-24	National Veterinary Services Laboratories - USDA	Chinh,Thanh;Franzen,Kerrie;Love, Emily;Killian,Mary;Koster,Leo;Lantz,Kristina;Torchetti,Mia;Stuber,Tod;Hicks,Jessica	National Veterinary Services Laboratories - USDA
EPI_ISL_14098916	A/harbor seal/Maine/22-020455-002-original/2022	H5N1	United States	Seal	2022-06-24	National Veterinary Services Laboratories - USDA	Chinh,Thanh;Franzen,Kerrie;Love, Emily;Killian,Mary;Koster,Leo;Lantz,Kristina;Torchetti,Mia;Stuber,Tod;Hicks,Jessica	National Veterinary Services Laboratories - USDA
EPI_ISL_14098917	A/harbor seal/Maine/22-020455-003-original/2022	H5N1	United States	Seal	2022-06-22	National Veterinary Services Laboratories - USDA	Chinh,Thanh;Franzen,Kerrie;Love, Emily;Killian,Mary;Koster,Leo;Lantz,Kristina;Torchetti,Mia;Stuber,Tod;Hicks,Jessica	National Veterinary Services Laboratories - USDA
EPI_ISL_14098918	A/harbor seal/Maine/22-020455-004-original/2022	H5N1	United States	Seal	2022-06-26	National Veterinary Services Laboratories - USDA	Chinh,Thanh;Franzen,Kerrie;Love, Emily;Killian,Mary;Koster,Leo;Lantz,Kristina;Torchetti,Mia;Stuber,Tod;Hicks,Jessica	National Veterinary Services Laboratories - USDA
EPI_ISL_14098919	A/harbor seal/Maine/22-020455-005-original/2022	H5N1	United States	Seal	2022-06-27	National Veterinary Services Laboratories - USDA	Chinh,Thanh;Franzen,Kerrie;Love, Emily;Killian,Mary;Koster,Leo;Lantz,Kristina;Torchetti,Mia;Stuber,Tod;Hicks,Jessica	National Veterinary Services Laboratories - USDA
EPI_ISL_14098920	A/harbor seal/Maine/22-020983-001-original/2022	H5N1	United States	Seal	2022-06-29	National Veterinary Services Laboratories - USDA	Chinh,Thanh;Franzen,Kerrie;Love, Emily;Killian,Mary;Koster,Leo;Lantz,Kristina;Torchetti,Mia;Stuber,Tod;Hicks,Jessica	National Veterinary Services Laboratories - USDA
EPI_ISL_14098921	A/harbor seal/Maine/22-020983-002-original/2022	H5N1	United States	Seal	2022-06-29	National Veterinary Services Laboratories - USDA	Chinh,Thanh;Franzen,Kerrie;Love, Emily;Killian,Mary;Koster,Leo;Lantz,Kristina;Torchetti,Mia;Stuber,Tod;Hicks,Jessica	National Veterinary Services Laboratories - USDA
EPI_ISL_14098922	A/grey seal/Maine/22-020983-003-original/2022	H5N1	United States	Seal	2022-06-29	National Veterinary Services Laboratories - USDA	Chinh,Thanh;Franzen,Kerrie;Love, Emily;Killian,Mary;Koster,Leo;Lantz,Kristina;Torchetti,Mia;Stuber,Tod;Hicks,Jessica	National Veterinary Services Laboratories - USDA
EPI_ISL_14098923	A/harbor seal/Maine/22-020983-006-original/2022	H5N1	United States	Seal	2022-06-29	National Veterinary Services Laboratories - USDA	Chinh,Thanh;Franzen,Kerrie;Love, Emily;Killian,Mary;Koster,Leo;Lantz,Kristina;Torchetti,Mia;Stuber,Tod;Hicks,Jessica	National Veterinary Services Laboratories - USDA
EPI_ISL_14098924	A/harbor seal/Maine/22-020983-007-original/2022	H5N1	United States	Seal	2022-06-29	National Veterinary Services Laboratories - USDA	Chinh,Thanh;Franzen,Kerrie;Love, Emily;Killian,Mary;Koster,Leo;Lantz,Kristina;Torchetti,Mia;Stuber,Tod;Hicks,Jessica	National Veterinary Services Laboratories - USDA
EPI_ISL_14393097	A/Fox/Netherlands/EMC4/2022	H5N1	Netherlands	mammals	2022-04-02	Erasmus Medical Center		Erasmus Medical Center
EPI_ISL_14393126	A/Fox/Netherlands/EMC6/2022	H5N1	Netherlands	mammals	2022-02-15	Erasmus Medical Center		Erasmus Medical Center
EPI_ISL_14493899	A/Vulpes_vulpes/Belgium/8660_0016/2022	H5N1	Belgium	Other mammals	2022-04-16	Sciensano, Department of Animal Infectious Diseases	Van Borm, Steven; Mathijs, Elisabeth; Roupie, Virginie; Vervaeke, Muriel; Lambrecht, Benedicte; Steensels, Mieke	Sciensano - Animal Infectious Diseases
EPI_ISL_14494796	A/Vulpes_vulpes/Belgium/9031_0008/2022	H5N1	Belgium	Other mammals	2022-06-16	Sciensano, Department of Animal Infectious Diseases	Van Borm, Steven; Mathijs, Elisabeth; Roupie, Virginie; Vervaeke, Muriel; Lambrecht, Benedicte; Steensels, Mieke	Sciensano - Animal Infectious Diseases
EPI_ISL_14533193	A/fox/New_York/074441/2022	H5N1	United States	Other mammals	2022-04-04	Cornell University	Diel,Diego G; Caserta,Leonardo Cardia; Cronk, Brittany D	Cornell University
EPI_ISL_14551957	A/fox/New_York/088592/2022	H5N1	United States	mammals	2022-04-25	Cornell University	Diel, Diego G; Caserta, Leonardo Cardia; Cronk, Brittany D.	Cornell University
EPI_ISL_14552975	A/fox/New_York/099451/2022	H5N1	United States	Other mammals	2022-05-04	Cornell University	Diel, Diego G; Caserta, Leonardo Cardia; Cronk, Brittany D.	Cornell University
EPI_ISL_14553810	A/fox/New_York/099488/2022	H5N1	United States	Other mammals	2022-04-04	Cornell University	Diel, Diego G; Caserta, Leonardo Cardia; Cronk, Brittany D.	Cornell University
EPI_ISL_14553811	A/fox/New_York/103994/2022	H5N1	United States	Other mammals	2022-05-10	Cornell University		Cornell University
EPI_ISL_14553813	A/fox/New_York/107242/2022	H5N1	United States	Other mammals	2022-05-12	Cornell University		Cornell University
EPI_ISL_14553997	A/fox/New_York/115912/2022	H5N1	United States	Other mammals	2022-05-12	Cornell University	Diel, Diego G; Caserta, Leonardo Cardia; Cronk, Brittany D.	Cornell University
EPI_ISL_14810369	A/porpoise /Sweden/SVA220712SZ0367/FB002184/O-2022	H5N1	Sweden	Other mammals	2022-06-29	National Veterinary Institute		National Veterinary Institute, SVA
EPI_ISL_15038822	A/chicken/England/114595/2022	H5N1	United Kingdom / England	Chicken	2022-09-02	Animal and Plant Health Agency (APHA)		Animal and Plant Health Agency (APHA)
EPI_ISL_15069397	A/bottlenose dolphin/Florida/UFTt2203/2022	H5N1	United States	Other mammals	2022-03-30	St. Jude Children's Research Hospital	Murawski, Allison; Allison, Andrew; Ossiboff, Robert; Fabrizio, Thomas; Jeevan, Trushar; Killian, Mary Lea; Torchetti, Mia; Walsh, Michael; Webby, Richard	University of Florida, College of Veterinary Medicine
EPI_ISL_15078245	A/fox/Michigan/22-014536-004-original/2022	H5N1	United States	Other mammals	2022-04-22	National Veterinary Services Laboratories - USDA	Chinh,Thanh;Love, Emily;Franzen,Kerrie;Killian,Mary;Koster,Leo;Lantz,Kristina;Stuber,Tod;Hicks,Jessica	National Veterinary Services Laboratories - USDA
EPI_ISL_15078248	A/bobcat/Wisconsin/22-016051-001-original/2022	H5N1	United States	Other mammals	2022-05-24	National Veterinary Services Laboratories - USDA	Chinh,Thanh;Love, Emily;Franzen,Kerrie;Killian,Mary;Koster,Leo;Lantz,Kristina;Stuber,Tod;Hicks,Jessica	National Veterinary Services Laboratories - USDA
EPI_ISL_15078249	A/fox/Minnesota/22-016487-001-original/2022	H5N1	United States	Other mammals	2022-05-13	National Veterinary Services Laboratories - USDA	Chinh,Thanh;Love, Emily;Franzen,Kerrie;Killian,Mary;Koster,Leo;Lantz,Kristina;Stuber,Tod;Hicks,Jessica	National Veterinary Services Laboratories - USDA
EPI_ISL_15078250	A/Virginia opossum/Iowa/22-016780-001-original/2022	H5N1	United States	Other mammals	2022-05-25	National Veterinary Services Laboratories - USDA	Chinh,Thanh;Love, Emily;Franzen,Kerrie;Killian,Mary;Koster,Leo;Lantz,Kristina;Stuber,Tod;Hicks,Jessica	National Veterinary Services Laboratories - USDA
EPI_ISL_15078251	A/red fox/North Dakota/22-017354-001-original/2022	H5N1	United States	Other mammals	2022-06-03	National Veterinary Services Laboratories - USDA	Chinh,Thanh;Love, Emily;Franzen,Kerrie;Killian,Mary;Koster,Leo;Lantz,Kristina;Stuber,Tod;Hicks,Jessica	National Veterinary Services Laboratories - USDA
EPI_ISL_15078252	A/raccoon/Washington/22-018406-002-original/2022	H5N1	United States	Other mammals	2022-06-08	National Veterinary Services Laboratories - USDA	Chinh,Thanh;Love, Emily;Franzen,Kerrie;Killian,Mary;Koster,Leo;Lantz,Kristina;Stuber,Tod;Hicks,Jessica	National Veterinary Services Laboratories - USDA
EPI_ISL_15078253	A/red fox/Michigan/22-018712-001-original/2022	H5N1	United States	Other mammals	2022-06-08	National Veterinary Services Laboratories - USDA	Chinh,Thanh;Love, Emily;Franzen,Kerrie;Killian,Mary;Koster,Leo;Lantz,Kristina;Stuber,Tod;Hicks,Jessica	National Veterinary Services Laboratories - USDA
EPI_ISL_15078254	A/skunk/Washington/22-019274-001-original/2022	H5N1	United States	Other mammals	2022-06-07	National Veterinary Services Laboratories - USDA	Chinh,Thanh;Love, Emily;Franzen,Kerrie;Killian,Mary;Koster,Leo;Lantz,Kristina;Stuber,Tod;Hicks,Jessica	National Veterinary Services Laboratories - USDA
EPI_ISL_15078255	A/dolphin/Florida/22-025319-002-original/2022	H5N1	United States	Other mammals	2022-03-30	National Veterinary Services Laboratories - USDA	Chinh,Thanh;Love, Emily;Franzen,Kerrie;Killian,Mary;Koster,Leo;Lantz,Kristina;Stuber,Tod;Hicks,Jessica	National Veterinary Services Laboratories - USDA
EPI_ISL_15267012	A/Lesser Black-backed Gull/Netherlands/4/2022	H5N1	Netherlands / Den Oever, Waddenhaven	Avian	2022-09-04	Erasmus Medical Center		Erasmus Medical Center
EPI_ISL_15267019	A/Greylag Goose/Netherlands/15/2022	H5N1	Netherlands / Enkhuizen, Ijsselmeer, De Kreupel	Avian	2022-09-02	Erasmus Medical Center		Erasmus Medical Center
EPI_ISL_15267020	A/Greylag Goose/Netherlands/16/2022	H5N1	Netherlands / Enkhuizen, Ijsselmeer, De Kreupel	Avian	2022-09-02	Erasmus Medical Center		Erasmus Medical Center
EPI_ISL_15267021	A/Common Tern/Netherlands/27/2022	H5N1	Netherlands / Enkhuizen, Ijsselmeer, De Kreupel	Avian	2022-09-02	Erasmus Medical Center		Erasmus Medical Center
EPI_ISL_15267022	A/European Herring Gull/Netherlands/16/2022	H5N1	Netherlands / Hippolytushoef, Mulders Eendenkooi	Avian	2022-09-03	Erasmus Medical Center		Erasmus Medical Center
EPI_ISL_15364789	A/European Herring Gull/Netherlands/18/2022	H5N1	Netherlands / Vlieland, eerste Kroonspolder	Avian	2022-09-10	Erasmus Medical Center		Erasmus Medical Center
EPI_ISL_15364790	A/Greylag Goose/Netherlands/17/2022	H5N1	Netherlands / Hippolytushoef, Normerven	Avian	2022-09-16	Erasmus Medical Center		Erasmus Medical Center
EPI_ISL_15364792	A/Mallard/Netherlands/11/2022	H5N1	Netherlands / Hippolytushoef, Mulders Eendenkooi	Avian	2022-09-14	Erasmus Medical Center		Erasmus Medical Center
EPI_ISL_15364794	A/Mallard/Netherlands/13/2022	H5N1	Netherlands / Lithse eendenkooi	Avian	2022-09-26	Erasmus Medical Center		Erasmus Medical Center
EPI_ISL_15364795	A/Mallard/Netherlands/8/2022	H5N1	Netherlands / Hippolytushoef, Mulders Eendenkooi	Avian	2022-09-08	Erasmus Medical Center		Erasmus Medical Center
EPI_ISL_15364796	A/Mallard/Netherlands/9/2022	H5N1	Netherlands / Hippolytushoef, Mulders Eendenkooi	Avian	2022-09-11	Erasmus Medical Center		Erasmus Medical Center
EPI_ISL_15364797	A/Mute Swan/Netherlands/2/2022	H5N1	Netherlands / Kollum	Avian	2022-09-19	Erasmus Medical Center		Erasmus Medical Center
EPI_ISL_15535272	A/domestic_goose/Poland/H397-N/2022	H5N1	Poland / Lodz Voivodeship	Anser anser domesticus	2022-09-20	National Veterinary Research Institut Poland, PIWet-PIB	Świętoń E., Śmietanka K.	National Veterinary Research Institut Poland, PIWet-PIB
EPI_ISL_15542438	A/CastillaLaMancha/3739/2022	H5N1	Spain	Human	2022-09-23	Instituto de Salud Carlos III	Pozo,F; Iglesias-Caballero, M.; Molinero,M.; Camarero,S.; Mart?n,V.; Reyes,N.; V?zquez-Mor?n,S.; Casas,I.	Instituto de Salud Carlos III
EPI_ISL_15579535	A/European Herring Gull/Netherlands/19/2022	H5N1	Netherlands / Hippolytushoef, Normerven	Avian	2022-09-21	Erasmus Medical Center		Erasmus Medical Center
EPI_ISL_15579537	A/Barnacle Goose/Netherlands/19/2022	H5N1	Netherlands / Enkhuizen, Ijsselmeer, De Kreupel	Avian	2022-09-26	Erasmus Medical Center		Erasmus Medical Center
EPI_ISL_15579538	A/Eurasian Curlew/Netherlands/4/2022	H5N1	Netherlands / Hippolytushoef, Normerven	Avian	2022-09-28	Erasmus Medical Center		Erasmus Medical Center
EPI_ISL_15579539	A/European Herring Gull/Netherlands/20/2022	H5N1	Netherlands / Noord Buren, Waddenkust	Avian	2022-10-02	Erasmus Medical Center		Erasmus Medical Center
EPI_ISL_15579540	A/Mallard/Netherlands/15/2022	H5N1	Netherlands / Eendenkooi Wieringen	Avian	2022-09-21	Erasmus Medical Center		Erasmus Medical Center
EPI_ISL_15579543	A/Mallard/Netherlands/18/2022	H5N1	Netherlands / Eendenkooi Wieringen	Avian	2022-10-01	Erasmus Medical Center		Erasmus Medical Center
EPI_ISL_15579544	A/Great Black-backed Gull/4/2022	H5N1	Netherlands / Kwade hoek, Stellendam	Avian	2022-10-09	Erasmus Medical Center		Erasmus Medical Center
EPI_ISL_15579545	A/Sanderling/Netherlands/2/2022	H5N1	Netherlands / Kwade hoek, Stellendam	Avian	2022-10-09	Erasmus Medical Center		Erasmus Medical Center
EPI_ISL_15581789	A/Mallard/Netherlands/19/2022	H5N1	Netherlands / Eendenkooi Wieringen	Avian	2022-10-12	Erasmus Medical Center		Erasmus Medical Center
EPI_ISL_15581792	A/Mallard/Netherlands/22/2022	H5N1	Netherlands / Oud-Albas	Avian	2022-10-13	Erasmus Medical Center		Erasmus Medical Center
EPI_ISL_15585858	A/chicken/England/119017/2022	H5N1	United Kingdom / England	Chicken	2022-09-19	Animal and Plant Health Agency (APHA)		Animal and Plant Health Agency (APHA)
EPI_ISL_15585864	A/chicken/England/123975/2022	H5N1	United Kingdom / England	Chicken	2022-09-28	Animal and Plant Health Agency (APHA)		Animal and Plant Health Agency (APHA)
EPI_ISL_15585890	A/chicken/Wales/116603/2022	H5N1	United Kingdom / Wales	Chicken	2022-09-04	Animal and Plant Health Agency (APHA)		Animal and Plant Health Agency (APHA)
EPI_ISL_15586122	A/domestic_duck/England/117887/2022	H5N1	United Kingdom / England	Duck	2022-09-09	Animal and Plant Health Agency (APHA)		Animal and Plant Health Agency (APHA)
EPI_ISL_15586133	A/mute_swan/England/117298/2022	H5N1	United Kingdom / England	Other avian	2022-09-30	Animal and Plant Health Agency (APHA)		Animal and Plant Health Agency (APHA)
EPI_ISL_15697406	A/Pavo/Belgium/10906_0006/2022	H5N1	Belgium / Provincie Limburg / Bocholt	Other avian	2022-09-18	Sciensano, Department of Animal Infectious Diseases	Van Borm, Steven; Roupie, Virginie; Lambrecht, Benedicte; Steensels, Mieke	Sciensano - Animal Infectious Diseases
EPI_ISL_15697407	A/Gallus_gallus/Belgium/10968_0005/2022	H5N1	Belgium / Provincie West-Vlaanderen / Sint Laureins	Gallus gallus domesticus	2022-09-19	Sciensano, Department of Animal Infectious Diseases		Sciensano - Animal Infectious Diseases
EPI_ISL_15698209	A/Gallus_gallus/Belgium/11248_0001/2022	H5N1	Belgium / Provincie West-Vlaanderen / Sint Laureins	Gallus gallus domesticus	2022-09-26	Sciensano, Department of Animal Infectious Diseases		Sciensano - Animal Infectious Diseases
EPI_ISL_15698370	A/Ardea_cinerea/Belgium/11304_0003/2022	H5N1	Belgium / Provincie Oost-Vlaanderen / Zelzate	Wild bird	2022-09-23	Sciensano, Department of Animal Infectious Diseases		Sciensano - Animal Infectious Diseases
EPI_ISL_15699041	A/Cygnus_olor/Belgium/11304_0009/2022	H5N1	Belgium / Provincie West-Vlaanderen / Brugge	Cygnus olor	2022-09-21	Sciensano, Department of Animal Infectious Diseases	Van Borm, Steven; Roupie, Virginie; Hostyn, Pierre; Lambrecht, Benedicte; Steensels, Mieke	Sciensano - Animal Infectious Diseases
EPI_ISL_15699790	A/Gallus_gallus/Belgium/11387_0002/2022	H5N1	Belgium / Provincie Oost-Vlaanderen / Sint Laureins	Gallus gallus domesticus	2022-09-29	Sciensano, Department of Animal Infectious Diseases		Sciensano - Animal Infectious Diseases
EPI_ISL_15699799	A/Gallus_gallus/Belgium/11445_0002/2022	H5N1	Belgium / Provincie West-Vlaanderen / Wingene	Gallus gallus domesticus	2022-10-01	Sciensano, Department of Animal Infectious Diseases		Sciensano - Animal Infectious Diseases
EPI_ISL_15699929	A/Gallus_gallus/Belgium/11943_0003/2022	H5N1	Belgium / Provincie Limburg / Tongeren	Gallus gallus domesticus	2022-10-10	Sciensano, Department of Animal Infectious Diseases		Sciensano - Animal Infectious Diseases
EPI_ISL_15759950	A/Common Buzzard/Netherlands/2/2022	H5N1	Netherlands / Woerden	Avian	2022-10-31	Erasmus Medical Center		Erasmus Medical Center
EPI_ISL_15759951	A/Mallard/Netherlands/24/2022	H5N1	Netherlands / Oud-Albas	Avian	2022-10-18	Erasmus Medical Center		Erasmus Medical Center
EPI_ISL_15759953	A/Mallard/Netherlands/26/2022	H5N1	Netherlands / Oud-Alblas	Avian	2022-10-25	Erasmus Medical Center		Erasmus Medical Center
EPI_ISL_15812579	A/Anser_anser_domesticus/Belgium/10918_0002/2022	H5N1	Belgium / Provincie West-Vlaanderen / Beernem	Anser anser domesticus	2022-09-16	Sciensano, Department of Animal Infectious Diseases	Van Borm, Steven; Roupie, Virginie; Lambrecht, Benedicte; Steensels, Mieke	Sciensano - Animal Infectious Diseases
EPI_ISL_15812678	A/Anas_platyrhynchos_domesticus/Belgium/11599_0005/2022	H5N1	Belgium / Provincie West-Vlaanderen / Diksmuide	Anas platyrhynchos var. domesticus	2022-10-04	Sciensano, Department of Animal Infectious Diseases	Van Borm, Steven; Mathijs, Elisabeth; Roupie, Virginie; Lambrecht, Benedicte; Steensels, Mieke	Sciensano - Animal Infectious Diseases
EPI_ISL_15812864	A/mixed_domestic_Phasianidae/Belgium/12102_0001/2022	H5N1	Belgium / Province de Liege / Theux	Other avian	2022-10-24	Sciensano, Department of Animal Infectious Diseases	Van Borm, Steven; Roupie, Virginie; Lambrecht, Benedicte; Steensels, Mieke	Sciensano - Animal Infectious Diseases
EPI_ISL_15813174	A/Gallus_gallus/Belgium/12311_0001/2022	H5N1	Belgium / Province de Liege / Aywaille	Gallus gallus domesticus	2022-10-24	Sciensano, Department of Animal Infectious Diseases	Van Borm, Steven; Roupie, Virginie; Lambrecht, Benedicte; Steensels, Mieke	Sciensano - Animal Infectious Diseases
EPI_ISL_15813940	A/mixed_domestic_Anatidae/Belgium/12318_0001/2022	H5N1	Belgium / Provincie Oost-Vlaanderen / Evergem	Other avian	2022-10-24	Sciensano, Department of Animal Infectious Diseases	Van Borm, Steven; Roupie, Virginie; Lambrecht, Benedicte; Steensels, Mieke	Sciensano - Animal Infectious Diseases
EPI_ISL_15814043	A/Gallus_gallus/Belgium/12395_0002/2022	H5N1	Belgium / Provincie Antwerpen / Hoogstraten	Gallus gallus domesticus	2022-10-24	Sciensano, Department of Animal Infectious Diseases	Van Borm, Steven; Roupie, Virginie; Lambrecht, Benedicte; Steensels, Mieke	Sciensano - Animal Infectious Diseases
EPI_ISL_15857836	A/teal/Italy/22VIR10396-33/2022	H5N1	Italy	Other avian	2022-10-26	Istituto Zooprofilattico Sperimentale delle Venezie	Barbierato, G.; Zecchin, B.; Fusaro, A.; Schivo, A.; Salviato, A.; Palumbo, E.; Giussani, E.; Pastori, A.; Monne, I.; Terregino, C.	Istituto Zooprofilattico Sperimentale delle Venezie, EU/OIE/Reference Laboratory and FAO Reference Centre for AI and ND
EPI_ISL_15857837	A/teal/Italy/22VIR10396-5/2022	H5N1	Italy	Other avian	2022-10-26	Istituto Zooprofilattico Sperimentale delle Venezie	Barbierato, G.; Zecchin, B.; Fusaro, A.; Schivo, A.; Salviato, A.; Palumbo, E.; Giussani, E.; Pastori, A.; Monne, I.; Terregino, C.	Istituto Zooprofilattico Sperimentale delle Venezie, EU/OIE/Reference Laboratory and FAO Reference Centre for AI and ND
EPI_ISL_15857838	A/teal/Italy/22VIR10576-13/2022	H5N1	Italy	Other avian	2022-11-02	Istituto Zooprofilattico Sperimentale delle Venezie	Barbierato, G.; Zecchin, B.; Fusaro, A.; Schivo, A.; Salviato, A.; Palumbo, E.; Giussani, E.; Pastori, A.; Monne, I.; Terregino, C.	Istituto Zooprofilattico Sperimentale delle Venezie, EU/OIE/Reference Laboratory and FAO Reference Centre for AI and ND
EPI_ISL_15857839	A/chicken/Italy/22VIR11246-6/2022	H5N1	Italy	Chicken	2022-11-15	Istituto Zooprofilattico Sperimentale delle Venezie	Barbierato, G.; Zecchin, B.; Fusaro, A.; Schivo, A.; Salviato, A.; Palumbo, E.; Giussani, E.; Pastori, A.; Monne, I.; Terregino, C.	Istituto Zooprofilattico Sperimentale delle Venezie, EU/OIE/Reference Laboratory and FAO Reference Centre for AI and ND
EPI_ISL_15857840	A/turkey/Italy/22VIR11262-1/2022	H5N1	Italy	Turkey	2022-11-14	Istituto Zooprofilattico Sperimentale delle Venezie	Barbierato, G.; Zecchin, B.; Fusaro, A.; Schivo, A.; Salviato, A.; Palumbo, E.; Giussani, E.; Pastori, A.; Monne, I.; Terregino, C.	Istituto Zooprofilattico Sperimentale delle Venezie, EU/OIE/Reference Laboratory and FAO Reference Centre for AI and ND
EPI_ISL_15857841	A/swan/Italy/22VIR10875-2/2022	H5N1	Italy	Swan	2022-11-07	Istituto Zooprofilattico Sperimentale delle Venezie	Barbierato, G.; Zecchin, B.; Fusaro, A.; Schivo, A.; Salviato, A.; Palumbo, E.; Giussani, E.; Pastori, A.; Monne, I.; Terregino, C.	Istituto Zooprofilattico Sperimentale delle Venezie, EU/OIE/Reference Laboratory and FAO Reference Centre for AI and ND
EPI_ISL_15857842	A/swan/Italy/22VIR10995-7/2022	H5N1	Italy	Swan	2022-11-09	Istituto Zooprofilattico Sperimentale delle Venezie	Barbierato, G.; Zecchin, B.; Fusaro, A.; Schivo, A.; Salviato, A.; Palumbo, E.; Giussani, E.; Pastori, A.; Monne, I.; Terregino, C.	Istituto Zooprofilattico Sperimentale delle Venezie, EU/OIE/Reference Laboratory and FAO Reference Centre for AI and ND
EPI_ISL_15857843	A/rural_laying_hen/Italy/22VIR10996-6/2022	H5N1	Italy	Other avian	2022-11-08	Istituto Zooprofilattico Sperimentale delle Venezie	Barbierato, G.; Zecchin, B.; Fusaro, A.; Schivo, A.; Salviato, A.; Palumbo, E.; Giussani, E.; Pastori, A.; Monne, I.; Terregino, C.	Istituto Zooprofilattico Sperimentale delle Venezie, EU/OIE/Reference Laboratory and FAO Reference Centre for AI and ND
EPI_ISL_15857844	A/turkey/Italy/22VIR11056-4/2022	H5N1	Italy	Turkey	2022-11-09	Istituto Zooprofilattico Sperimentale delle Venezie	Barbierato, G.; Zecchin, B.; Fusaro, A.; Schivo, A.; Salviato, A.; Palumbo, E.; Giussani, E.; Pastori, A.; Monne, I.; Terregino, C.	Istituto Zooprofilattico Sperimentale delle Venezie, EU/OIE/Reference Laboratory and FAO Reference Centre for AI and ND
EPI_ISL_15857845	A/turkey/Italy/22VIR11144-1/2022	H5N1	Italy	Turkey	2022-11-13	Istituto Zooprofilattico Sperimentale delle Venezie	Barbierato, G.; Zecchin, B.; Fusaro, A.; Schivo, A.; Salviato, A.; Palumbo, E.; Giussani, E.; Pastori, A.; Monne, I.; Terregino, C.	Istituto Zooprofilattico Sperimentale delle Venezie, EU/OIE/Reference Laboratory and FAO Reference Centre for AI and ND
EPI_ISL_15857846	A/turkey/Italy/22VIR10627-4/2022	H5N1	Italy	Turkey	2022-11-02	Istituto Zooprofilattico Sperimentale delle Venezie	Barbierato, G.; Zecchin, B.; Fusaro, A.; Schivo, A.; Salviato, A.; Palumbo, E.; Giussani, E.; Pastori, A.; Monne, I.; Terregino, C.	Istituto Zooprofilattico Sperimentale delle Venezie, EU/OIE/Reference Laboratory and FAO Reference Centre for AI and ND
EPI_ISL_15857847	A/rural_chicken/Italy/22VIR10651-4/2022	H5N1	Italy	Chicken	2022-11-02	Istituto Zooprofilattico Sperimentale delle Venezie	Barbierato, G.; Zecchin, B.; Fusaro, A.; Schivo, A.; Salviato, A.; Palumbo, E.; Giussani, E.; Pastori, A.; Monne, I.; Terregino, C.	Istituto Zooprofilattico Sperimentale delle Venezie, EU/OIE/Reference Laboratory and FAO Reference Centre for AI and ND
EPI_ISL_15857848	A/turkey/Italy/22VIR10733-4/2022	H5N1	Italy	Turkey	2022-11-04	Istituto Zooprofilattico Sperimentale delle Venezie	Barbierato, G.; Zecchin, B.; Fusaro, A.; Schivo, A.; Salviato, A.; Palumbo, E.; Giussani, E.; Pastori, A.; Monne, I.; Terregino, C.	Istituto Zooprofilattico Sperimentale delle Venezie, EU/OIE/Reference Laboratory and FAO Reference Centre for AI and ND
EPI_ISL_15857849	A/swan/Italy/22VIR10737-10/2022	H5N1	Italy	Swan	2022-11-04	Istituto Zooprofilattico Sperimentale delle Venezie	Barbierato, G.; Zecchin, B.; Fusaro, A.; Schivo, A.; Salviato, A.; Palumbo, E.; Giussani, E.; Pastori, A.; Monne, I.; Terregino, C.	Istituto Zooprofilattico Sperimentale delle Venezie, EU/OIE/Reference Laboratory and FAO Reference Centre for AI and ND
EPI_ISL_15857864	A/rural_goose/Italy/22VIR10789-2/2022	H5N1	Italy	Goose	2022-11-04	Istituto Zooprofilattico Sperimentale delle Venezie	Barbierato, G.; Zecchin, B.; Fusaro, A.; Schivo, A.; Salviato, A.; Palumbo, E.; Giussani, E.; Pastori, A.; Monne, I.; Terregino, C.	Istituto Zooprofilattico Sperimentale delle Venezie, EU/OIE/Reference Laboratory and FAO Reference Centre for AI and ND
EPI_ISL_15857953	A/laying_hen/Italy/22VIR10800-2/2022	H5N1	Italy	Other avian	2022-11-06	Istituto Zooprofilattico Sperimentale delle Venezie	Barbierato, G.; Zecchin, B.; Fusaro, A.; Schivo, A.; Salviato, A.; Palumbo, E.; Giussani, E.; Pastori, A.; Monne, I.; Terregino, C.	Istituto Zooprofilattico Sperimentale delle Venezie, EU/OIE/Reference Laboratory and FAO Reference Centre for AI and ND
EPI_ISL_15857954	A/laying_hen/Italy/22VIR10267-7/2022	H5N1	Italy	Other avian	2022-10-25	Istituto Zooprofilattico Sperimentale delle Venezie	Barbierato, G.; Zecchin, B.; Fusaro, A.; Schivo, A.; Salviato, A.; Palumbo, E.; Giussani, E.; Pastori, A.; Monne, I.; Terregino, C.	Istituto Zooprofilattico Sperimentale delle Venezie, EU/OIE/Reference Laboratory and FAO Reference Centre for AI and ND
EPI_ISL_15857955	A/rural_duck/Italy/22VIR10534-3/2022	H5N1	Italy	Duck	2022-10-31	Istituto Zooprofilattico Sperimentale delle Venezie	Barbierato, G.; Zecchin, B.; Fusaro, A.; Schivo, A.; Salviato, A.; Palumbo, E.; Giussani, E.; Pastori, A.; Monne, I.; Terregino, C.	Istituto Zooprofilattico Sperimentale delle Venezie, EU/OIE/Reference Laboratory and FAO Reference Centre for AI and ND
EPI_ISL_15857956	A/teal/Italy/22VIR9917-19/2022	H5N1	Italy	Other avian	2022-10-19	Istituto Zooprofilattico Sperimentale delle Venezie	Barbierato, G.; Zecchin, B.; Fusaro, A.; Schivo, A.; Salviato, A.; Palumbo, E.; Giussani, E.; Pastori, A.; Monne, I.; Terregino, C.	Istituto Zooprofilattico Sperimentale delle Venezie, EU/OIE/Reference Laboratory and FAO Reference Centre for AI and ND
EPI_ISL_15857957	A/teal/Italy/22VIR9917-52/2022	H5N1	Italy	Other avian	2022-10-19	Istituto Zooprofilattico Sperimentale delle Venezie	Barbierato, G.; Zecchin, B.; Fusaro, A.; Schivo, A.; Salviato, A.; Palumbo, E.; Giussani, E.; Pastori, A.; Monne, I.; Terregino, C.	Istituto Zooprofilattico Sperimentale delle Venezie, EU/OIE/Reference Laboratory and FAO Reference Centre for AI and ND
EPI_ISL_15857958	A/swan/Italy/22VIR10097-3/2022	H5N1	Italy	Swan	2022-10-21	Istituto Zooprofilattico Sperimentale delle Venezie	Barbierato, G.; Zecchin, B.; Fusaro, A.; Schivo, A.; Salviato, A.; Palumbo, E.; Giussani, E.; Pastori, A.; Monne, I.; Terregino, C.	Istituto Zooprofilattico Sperimentale delle Venezie, EU/OIE/Reference Laboratory and FAO Reference Centre for AI and ND
EPI_ISL_15857959	A/swan/Italy/22VIR10097-4/2022	H5N1	Italy	Swan	2022-10-21	Istituto Zooprofilattico Sperimentale delle Venezie	Barbierato, G.; Zecchin, B.; Fusaro, A.; Schivo, A.; Salviato, A.; Palumbo, E.; Giussani, E.; Pastori, A.; Monne, I.; Terregino, C.	Istituto Zooprofilattico Sperimentale delle Venezie, EU/OIE/Reference Laboratory and FAO Reference Centre for AI and ND
EPI_ISL_15857961	A/Goose/Italy/22VIR9673-3/2022	H5N1	Italy	Goose	2022-10-09	Istituto Zooprofilattico Sperimentale delle Venezie	Barbierato, G.; Zecchin, B.; Fusaro, A.; Schivo, A.; Salviato, A.; Palumbo, E.; Giussani, E.; Pastori, A.; Monne, I.; Terregino, C.	Istituto Zooprofilattico Sperimentale delle Venezie, EU/OIE/Reference Laboratory and FAO Reference Centre for AI and ND
EPI_ISL_15857990	A/Chicken/Italy/22VIR9832-3/2022	H5N1	Italy	Chicken	2022-10-17	Istituto Zooprofilattico Sperimentale delle Venezie	Barbierato, G.; Zecchin, B.; Fusaro, A.; Schivo, A.; Salviato, A.; Palumbo, E.; Giussani, E.; Pastori, A.; Monne, I.; Terregino, C.	Istituto Zooprofilattico Sperimentale delle Venezie, EU/OIE/Reference Laboratory and FAO Reference Centre for AI and ND
EPI_ISL_15857991	A/Hawaiian_goose/Italy/22VIR9126-7/2022	H5N1	Italy	Other avian	2022-09-23	Istituto Zooprofilattico Sperimentale delle Venezie	Barbierato, G.; Zecchin, B.; Fusaro, A.; Schivo, A.; Salviato, A.; Palumbo, E.; Giussani, E.; Pastori, A.; Monne, I.; Terregino, C.	Istituto Zooprofilattico Sperimentale delle Venezie, EU/OIE/Reference Laboratory and FAO Reference Centre for AI and ND
EPI_ISL_15857992	A/chicken/France/22P023203/2022	H5N1	France / Brittany / Departement des Cotes-d'Armor	Chicken	2022-11-08	ANSES Agence Nationale De Securite Sanitaire De L’alimentation		Anses (Ploufragan-Plouzané)
EPI_ISL_15878539	A/Mink/Spain/3691-8_22VIR10586-10/2022	H5N1	Spain	Mink	2022-10-18	Istituto Zooprofilattico Sperimentale delle Venezie	Ruano, M.J.; Rocha, A.; Sanchez, A.; Aguero, M; Barbierato, G.; Zecchin, B.; Fusaro, A.; Schivo, A.; Salviato, A.; Palumbo, E.; Giussani, E.; Pastori, A.; Monne, I.; Terregino, C.	Laboratorio Central de Veterinaria
EPI_ISL_15878540	A/Mink/Spain/3691-10_22VIR10586-11/2022	H5N1	Spain	Mink	2022-10-18	Istituto Zooprofilattico Sperimentale delle Venezie	Ruano, M.J.; Rocha, A.; Sanchez, A.; Aguero, M; Barbierato, G.; Zecchin, B.; Fusaro, A.; Schivo, A.; Salviato, A.; Palumbo, E.; Giussani, E.; Pastori, A.; Monne, I.; Terregino, C.	Laboratorio Central de Veterinaria
EPI_ISL_15878540	A/Mink/Spain/3691-10_22VIR10586-11/2022	H5N1	Spain	Mink	2022-10-18	Istituto Zooprofilattico Sperimentale delle Venezie	Ruano, M.J.; Rocha, A.; Sanchez, A.; Aguero, M; Barbierato, G.; Zecchin, B.; Fusaro, A.; Schivo, A.; Salviato, A.; Palumbo, E.; Giussani, E.; Pastori, A.; Monne, I.; Terregino, C.	Laboratorio Central de Veterinaria
EPI_ISL_15878541	A/Mink/Spain/3691-2_22VIR10586-8/2022	H5N1	Spain	Mink	2022-10-18	Istituto Zooprofilattico Sperimentale delle Venezie	Ruano, M.J.; Rocha, A.; Sanchez, A.; Aguero, M; Barbierato, G.; Zecchin, B.; Fusaro, A.; Schivo, A.; Salviato, A.; Palumbo, E.; Giussani, E.; Pastori, A.; Monne, I.; Terregino, C.	Laboratorio Central de Veterinaria
EPI_ISL_15878542	A/Mink/Spain/3691-3_22VIR10586-9/2022	H5N1	Spain	Mink	2022-10-18	Istituto Zooprofilattico Sperimentale delle Venezie	Ruano, M.J.; Rocha, A.; Sanchez, A.; Aguero, M; Barbierato, G.; Zecchin, B.; Fusaro, A.; Schivo, A.; Salviato, A.; Palumbo, E.; Giussani, E.; Pastori, A.; Monne, I.; Terregino, C.	Laboratorio Central de Veterinaria
EPI_ISL_15878543	A/laying_hen/Spain/3135-17_22VIR10586-1/2022	H5N1	Spain	Other avian	2022-09-09	Istituto Zooprofilattico Sperimentale delle Venezie	Ruano, M.J.; Rocha, A.; Sanchez, A.; Aguero, M; Barbierato, G.; Zecchin, B.; Fusaro, A.; Schivo, A.; Salviato, A.; Palumbo, E.; Giussani, E.; Pastori, A.; Monne, I.; Terregino, C.	Laboratorio Central de Veterinaria
EPI_ISL_15878544	A/laying_hen/Spain/3135-41_22VIR10586-2/2022	H5N1	Spain	Other avian	2022-09-09	Istituto Zooprofilattico Sperimentale delle Venezie	Ruano, M.J.; Rocha, A.; Sanchez, A.; Aguero, M; Barbierato, G.; Zecchin, B.; Fusaro, A.; Schivo, A.; Salviato, A.; Palumbo, E.; Giussani, E.; Pastori, A.; Monne, I.; Terregino, C.	Laboratorio Central de Veterinaria
EPI_ISL_15878545	A/laying_hen/Spain/3232-35_22VIR10586-3/2022	H5N1	Spain	Other avian	2022-09-19	Istituto Zooprofilattico Sperimentale delle Venezie	Ruano, M.J.; Rocha, A.; Sanchez, A.; Aguero, M; Barbierato, G.; Zecchin, B.; Fusaro, A.; Schivo, A.; Salviato, A.; Palumbo, E.; Giussani, E.; Pastori, A.; Monne, I.; Terregino, C.	Laboratorio Central de Veterinaria
EPI_ISL_15878546	A/laying_hen/Spain/3232-37_22VIR10586-4/2022	H5N1	Spain	Other avian	2022-09-19	Istituto Zooprofilattico Sperimentale delle Venezie	Ruano, M.J.; Rocha, A.; Sanchez, A.; Aguero, M; Barbierato, G.; Zecchin, B.; Fusaro, A.; Schivo, A.; Salviato, A.; Palumbo, E.; Giussani, E.; Pastori, A.; Monne, I.; Terregino, C.	Laboratorio Central de Veterinaria
EPI_ISL_15878548	A/Northern_gannet/Spain/3372-12_22VIR10586-6/2022	H5N1	Spain	Other avian	2022-09-15	Istituto Zooprofilattico Sperimentale delle Venezie	Ruano, M.J.; Rocha, A.; Sanchez, A.; Aguero, M; Barbierato, G.; Zecchin, B.; Fusaro, A.; Schivo, A.; Salviato, A.; Palumbo, E.; Giussani, E.; Pastori, A.; Monne, I.; Terregino, C.	Laboratorio Central de Veterinaria
EPI_ISL_15925875	A/Eurasian Wigeon/Netherlands/1/2022	H5N1	Netherlands / Eendenkooi, Wieringen	Avian	2022-10-29	Erasmus Medical Center		Erasmus Medical Center
EPI_ISL_15925876	A/Eurasian Wigeon/Netherlands/2/2022	H5N1	Netherlands / Eendenkooi, Wieringen	Avian	2022-10-29	Erasmus Medical Center		Erasmus Medical Center
EPI_ISL_15925878	A/Common Teal/Netherlands/5/2022	H5N1	Netherlands / Eendenkooi, Wieringen	Avian	2022-11-01	Erasmus Medical Center		Erasmus Medical Center
EPI_ISL_15925880	A/Gadwall/Netherlands/1/2022	H5N1	Netherlands / Eendenkooi, Wieringen	Avian	2022-11-09	Erasmus Medical Center		Erasmus Medical Center
EPI_ISL_15925881	A/Gadwall/Netherlands/2/2022	H5N1	Netherlands / Eendenkooi, Wieringen	Avian	2022-11-09	Erasmus Medical Center		Erasmus Medical Center
EPI_ISL_15925882	A/Eurasian Wigeon/Netherlands/3/2022	H5N1	Netherlands / Krommenier, Woudpolder	Avian	2022-10-21	Erasmus Medical Center		Erasmus Medical Center
EPI_ISL_15925883	A/Eurasian Wigeon/Netherlands/4/2022	H5N1	Netherlands / Oud-Alblas	Avian	2022-11-01	Erasmus Medical Center		Erasmus Medical Center
EPI_ISL_15925884	A/Great Cormorant/Netherlands/1/2022	H5N1	Netherlands / Enkhuizen, Ijsselmeer, De Kreupel	Avian	2022-11-11	Erasmus Medical Center		Erasmus Medical Center
EPI_ISL_15925885	A/Black-headed Gull/Netherlands/11/2022	H5N1	Netherlands / Enkhuizen, Ijsselmeer, De Kreupel	Avian	2022-11-11	Erasmus Medical Center		Erasmus Medical Center
EPI_ISL_15942297	A/domestic_duck/England/152473/2022	H5N1	United Kingdom	Duck	2022-11-15	Animal and Plant Health Agency (APHA)	Maskell,Daniel	Animal and Plant Health Agency (APHA)
EPI_ISL_16003253	A/Red Fox/MB/FAV-370-01/2022	H5N1	Canada	Other mammals	2022-04-07	Canadian Food Inspection Agency	Alkie, Tamiru; Cox, Sherri; Pople, Neil; Xu, Wanhong; Hisanaga, Tamiko; Suderman, Suderman; Koziuk, Janice; Kruczkiewicz, Peter; Nguyen, Hoang Hai; Fisher, Mathew; Lung, Oliver; Berhane, Yohannes	Manitoba Agriculture
EPI_ISL_16003265	A/Red Fox/MB/FAV-414-004/2022	H5N1	Canada	mammals	2022-05-09	Canadian Food Inspection Agency	Alkie, Tamiru; Cox, Sherri; Pople, Neil; Xu, Wanhong; Hisanaga, Tamiko; Suderman, Suderman; Koziuk, Janice; Kruczkiewicz, Peter; Nguyen, Hoang Hai; Fisher, Mathew; Lung, Oliver; Berhane, Yohannes	Manitoba Agriculture
EPI_ISL_16003266	A/Red Fox/MB/FAV-414-08/2022	H5N1	Canada	Other mammals	2022-05-09	Canadian Food Inspection Agency	Alkie, Tamiru; Cox, Sherri; Pople, Neil; Xu, Wanhong; Hisanaga, Tamiko; Suderman, Suderman; Koziuk, Janice; Kruczkiewicz, Peter; Nguyen, Hoang Hai; Fisher, Mathew; Lung, Oliver; Berhane, Yohannes	Manitoba Agriculture
EPI_ISL_16003267	A/Red Fox/MB/FAV-0414-12/2022	H5N1	Canada	Other mammals	2022-05-09	Canadian Food Inspection Agency	Alkie, Tamiru; Cox, Sherri; Pople, Neil; Xu, Wanhong; Hisanaga, Tamiko; Suderman, Suderman; Koziuk, Janice; Kruczkiewicz, Peter; Nguyen, Hoang Hai; Fisher, Mathew; Lung, Oliver; Berhane, Yohannes	Manitoba Agriculture
EPI_ISL_16003268	A/Skunk/MB/FAV-470/2022	H5N1	Canada	Other mammals	2022-05-18	Canadian Food Inspection Agency	Alkie, Tamiru; Cox, Sherri; Pople, Neil; Xu, Wanhong; Hisanaga, Tamiko; Suderman, Suderman; Koziuk, Janice; Kruczkiewicz, Peter; Nguyen, Hoang Hai; Fisher, Mathew; Lung, Oliver; Berhane, Yohannes	Manitoba Agriculture
EPI_ISL_16056568	A/Eurasian Wigeon/Netherlands/5/2022	H5N1	Netherlands / Krommeniedijk-Woudpolder, Noord-Holland	Avian	2022-11-04	Erasmus Medical Center		Erasmus Medical Center
EPI_ISL_16056569	A/Gadwall/Netherlands/3/2022	H5N1	Netherlands / Eendenkooi Wieringen	Avian	2022-11-15	Erasmus Medical Center		Erasmus Medical Center
EPI_ISL_16056570	A/Mallard Duck/Netherlands/27/2022	H5N1	Netherlands / Oud Alblas	Avian	2022-11-08	Erasmus Medical Center		Erasmus Medical Center
EPI_ISL_16056571	A/Mallard Duck/Netherlands/28/2022	H5N1	Netherlands / Oud Alblas	Avian	2022-11-09	Erasmus Medical Center		Erasmus Medical Center
EPI_ISL_16056572	A/Mallard Duck/Netherlands/29/2022	H5N1	Netherlands / Oud Alblas	Avian	2022-11-17	Erasmus Medical Center		Erasmus Medical Center
EPI_ISL_16196676	A/duck/Cyprus/750-2_22VIR12133-10/2022	H5N1	Cyprus	Duck	2022-11-25	Istituto Zooprofilattico Sperimentale Delle Venezie	Vasiliki,C.;Pastori, A.; Barbierato, G.; Zecchin, B.; Fusaro, A.; Schivo, A.; Salviato, A.; Palumbo, E.; Giussani, E.; Monne, I.; Terregino, C.	State Veterinary Laboratory
EPI_ISL_16196756	A/goose/Cyprus/750-3_22VIR12133-11/2022	H5N1	Cyprus	Goose	2022-11-25	Istituto Zooprofilattico Sperimentale Delle Venezie	Vasiliki, C.; Pastori, A.; Barbierato, G.; Zecchin, B.; Fusaro, A.; Schivo, A.; Salviato, A.; Palumbo, E.; Giussani, E.; Monne, I.; Terregino, C.	State Veterinary Laboratory
EPI_ISL_16196757	A/duck/Cyprus/752-2_22VIR12133-13/2022	H5N1	Cyprus	Duck	2022-11-28	Istituto Zooprofilattico Sperimentale Delle Venezie	Vasiliki, C.; Pastori, A.; Barbierato, G.; Zecchin, B.; Fusaro, A.; Schivo, A.; Salviato, A.; Palumbo, E.; Giussani, E.; Monne, I.; Terregino, C.	State Veterinary Laboratory
EPI_ISL_16196758	A/duck/Cyprus/745-1_22VIR12133-1/2022	H5N1	Cyprus	Duck	2022-11-25	Istituto Zooprofilattico Sperimentale Delle Venezie	Vasiliki, C.; Pastori, A.; Barbierato, G.; Zecchin, B.; Fusaro, A.; Schivo, A.; Salviato, A.; Palumbo, E.; Giussani, E.; Monne, I.; Terregino, C.	State Veterinary Laboratory
EPI_ISL_16196759	A/goose/Cyprus/746-1_22VIR12133-3/2022	H5N1	Cyprus	Goose	2022-11-25	Istituto Zooprofilattico Sperimentale Delle Venezie	Vasiliki, C.; Pastori, A.; Barbierato, G.; Zecchin, B.; Fusaro, A.; Schivo, A.; Salviato, A.; Palumbo, E.; Giussani, E.; Monne, I.; Terregino, C.	State Veterinary Laboratory
EPI_ISL_16196760	A/duck/Cyprus/749-1_22VIR12133-5/2022	H5N1	Cyprus	Duck	2022-11-25	Istituto Zooprofilattico Sperimentale Delle Venezie	Vasiliki, C.; Pastori, A.; Barbierato, G.; Zecchin, B.; Fusaro, A.; Schivo, A.; Salviato, A.; Palumbo, E.; Giussani, E.; Monne, I.; Terregino, C.	State Veterinary Laboratory
EPI_ISL_16196761	A/goose/Cyprus/749-3_22VIR12133-7/2022	H5N1	Cyprus	Goose	2022-11-25	Istituto Zooprofilattico Sperimentale Delle Venezie	Vasiliki, C.; Pastori, A.; Barbierato, G.; Zecchin, B.; Fusaro, A.; Schivo, A.; Salviato, A.; Palumbo, E.; Giussani, E.; Monne, I.; Terregino, C.	State Veterinary Laboratory
EPI_ISL_16199040	A/chicken/Austria/2514-19_22VIR11382-1/2022	H5N1	Austria	Chicken	2022-11-08	Istituto Zooprofilattico Sperimentale Delle Venezie	Revilla-Fernandez, S.; Bag, Z.; Pastori, A.; Barbierato, G.; Zecchin, B.; Fusaro, A.; Schivo, A.; Salviato, A.; Palumbo, E.; Giussani, E.; Monne, I.; Terregino, C.	AGES - Österreichische Agentur für Gesundheit und Ernährungssicherheit GmbH
EPI_ISL_16199509	A/chicken/Austria/2514-20_22VIR11382-2/2022	H5N1	Austria	Chicken	2022-11-08	Istituto Zooprofilattico Sperimentale Delle Venezie	Revilla-Fernandez, S.; Bag, Z.; Pastori, A.; Barbierato, G.; Zecchin, B.; Fusaro, A.; Schivo, A.; Salviato, A.; Palumbo, E.; Giussani, E.; Monne, I.; Terregino, C.	AGES - Österreichische Agentur für Gesundheit und Ernährungssicherheit GmbH
EPI_ISL_16206845	A/goose/Luxembourg/22253283/2022	H5N1	Luxembourg / District de Diekirch	Goose	2022-12-11	Luxembourg Institute of Health	Chantal Snoeck, Aurélie Sausy	Laboratoire de médecine vétérinaire de l'Etat
EPI_ISL_16240634	A/fox/Michigan/22-014536-001-original/2022	H5N1	United States	Other mammals	2022-04-22	National Veterinary Services Laboratories - USDA	Chinh,Thanh;Love, Emily;Franzen,Kerrie;Killian,Mary;Koster,Leo;Lantz,Kristina;Stuber,Tod;Hicks,Jessica	National Veterinary Services Laboratories - USDA
EPI_ISL_16240635	A/fox/Michigan/22-014536-002-original/2022	H5N1	United States	Other mammals	2022-04-22	National Veterinary Services Laboratories - USDA	Chinh,Thanh;Love, Emily;Franzen,Kerrie;Killian,Mary;Koster,Leo;Lantz,Kristina;Stuber,Tod;Hicks,Jessica	National Veterinary Services Laboratories - USDA
EPI_ISL_16240636	A/fox/Michigan/22-014536-007-original/2022	H5N1	United States	Other mammals	2022-04-22	National Veterinary Services Laboratories - USDA	Chinh,Thanh;Love, Emily;Franzen,Kerrie;Killian,Mary;Koster,Leo;Lantz,Kristina;Stuber,Tod;Hicks,Jessica	National Veterinary Services Laboratories - USDA
EPI_ISL_16240637	A/fox/Michigan/22-014536-008-original/2022	H5N1	United States	Other mammals	2022-04-22	National Veterinary Services Laboratories - USDA	Chinh,Thanh;Love, Emily;Franzen,Kerrie;Killian,Mary;Koster,Leo;Lantz,Kristina;Stuber,Tod;Hicks,Jessica	National Veterinary Services Laboratories - USDA
EPI_ISL_16243253	A/fox/New York/22-015063-001-original/2022	H5N1	United States	Other mammals	2022-04-15	National Veterinary Services Laboratories - USDA	Chinh,Thanh;Love, Emily;Franzen,Kerrie;Killian,Mary;Koster,Leo;Lantz,Kristina;Stuber,Tod;Hicks,Jessica	National Veterinary Services Laboratories - USDA
EPI_ISL_16243264	A/fox/New York/22-015064-001-original/2022	H5N1	United States	Other mammals	2022-04-27	National Veterinary Services Laboratories - USDA	Chinh,Thanh;Love, Emily;Franzen,Kerrie;Killian,Mary;Koster,Leo;Lantz,Kristina;Stuber,Tod;Hicks,Jessica	National Veterinary Services Laboratories - USDA
EPI_ISL_16243273	A/fox/New York/22-015065-001-original/2022	H5N1	United States	Other mammals	2022-04-27	National Veterinary Services Laboratories - USDA	Chinh,Thanh;Love, Emily;Franzen,Kerrie;Killian,Mary;Koster,Leo;Lantz,Kristina;Stuber,Tod;Hicks,Jessica	National Veterinary Services Laboratories - USDA
EPI_ISL_16243970	A/fox/Iowa/22-015357-002-original/2022	H5N1	United States	Other mammals	2022-05-11	National Veterinary Services Laboratories - USDA	Chinh,Thanh;Love, Emily;Franzen,Kerrie;Killian,Mary;Koster,Leo;Lantz,Kristina;Stuber,Tod;Hicks,Jessica	National Veterinary Services Laboratories - USDA
EPI_ISL_16271835	A/striped skunk/Idaho/22-037165-002-original/2022	H5N1	United States	Other mammals	2022-11-04	National Veterinary Services Laboratories - USDA	Chinh,Thanh;Love, Emily;Franzen,Kerrie;Killian,Mary;Koster,Leo;Lantz,Kristina;Stuber,Tod;Hicks,Jessica	National Veterinary Services Laboratories - USDA
EPI_ISL_16297066	A/skunk/Minnesota/22-034925-001-original/2022	H5N1	United States	Other mammals	2022-10-21	National Veterinary Services Laboratories - USDA	Chinh,Thanh;Love, Emily;Franzen,Kerrie;Killian,Mary;Koster,Leo;Lantz,Kristina;Stuber,Tod;Hicks,Jessica	National Veterinary Services Laboratories - USDA
EPI_ISL_16297122	A/skunk/Wisconsin/22-037029-001-original/2022	H5N1	United States	Other mammals	2022-11-15	National Veterinary Services Laboratories - USDA	Chinh,Thanh;Love, Emily;Franzen,Kerrie;Killian,Mary;Koster,Leo;Lantz,Kristina;Stuber,Tod;Hicks,Jessica	National Veterinary Services Laboratories - USDA
EPI_ISL_16507095	A/mink/Spain/22VIR12774-13_3869-2/2022	H5N1	Spain	Mink	2022-10-26	Istituto Zooprofilattico Sperimentale Delle Venezie	Ruano,M.J.; Rocha,A.; Sanchez,A.; Aguero,M.; Pastori, A.; Zecchin, B.; Fusaro, A.; Schivo, A.; Salviato, A.; Palumbo, E.; Giussani, E.; Monne, I.; Terregino, C.	Istituto Zooprofilattico Sperimentale delle Venezie, EU/OIE/Reference Laboratory and FAO Reference Centre for AI and ND
EPI_ISL_16507095	A/mink/Spain/22VIR12774-13_3869-2/2022	H5N1	Spain	Mink	2022-10-26	Istituto Zooprofilattico Sperimentale Delle Venezie	Ruano,M.J.; Rocha,A.; Sanchez,A.; Aguero,M.; Pastori, A.; Zecchin, B.; Fusaro, A.; Schivo, A.; Salviato, A.; Palumbo, E.; Giussani, E.; Monne, I.; Terregino, C.	Istituto Zooprofilattico Sperimentale delle Venezie, EU/OIE/Reference Laboratory and FAO Reference Centre for AI and ND
EPI_ISL_16507096	A/mink/Spain/22VIR12774-14_3869-3/2022	H5N1	Spain	Mink	2022-10-26	Istituto Zooprofilattico Sperimentale Delle Venezie	Ruano,M.J.; Rocha,A.; Sanchez,A.; Aguero,M.; Pastori, A.; Zecchin, B.; Fusaro, A.; Schivo, A.; Salviato, A.; Palumbo, E.; Giussani, E.; Monne, I.; Terregino, C.	Istituto Zooprofilattico Sperimentale delle Venezie, EU/OIE/Reference Laboratory and FAO Reference Centre for AI and ND
EPI_ISL_16507097	A/seagull/Spain/22VIR12774-15_4347-15/2022	H5N1	Spain	Other avian	2022-11-17	Istituto Zooprofilattico Sperimentale Delle Venezie	Ruano,M.J.; Rocha,A.; Sanchez,A.; Aguero,M.; Pastori, A.; Zecchin, B.; Fusaro, A.; Schivo, A.; Salviato, A.; Palumbo, E.; Giussani, E.; Monne, I.; Terregino, C.	Istituto Zooprofilattico Sperimentale delle Venezie, EU/OIE/Reference Laboratory and FAO Reference Centre for AI and ND
EPI_ISL_16507100	A/northern_gannet/Spain/22VIR12774-17_3389-5/2022	H5N1	Spain	Other avian	2022-09-27	Istituto Zooprofilattico Sperimentale Delle Venezie	Ruano,M.J.; Rocha,A.; Sanchez,A.; Aguero,M.; Pastori, A.; Zecchin, B.; Fusaro, A.; Schivo, A.; Salviato, A.; Palumbo, E.; Giussani, E.; Monne, I.; Terregino, C.	Istituto Zooprofilattico Sperimentale delle Venezie, EU/OIE/Reference Laboratory and FAO Reference Centre for AI and ND
EPI_ISL_16507102	A/Egretta_garzetta/Spain/22VIR12774-19_3519-2/2022	H5N1	Spain	Other avian	2022-09-29	Istituto Zooprofilattico Sperimentale Delle Venezie	Ruano,M.J.; Rocha,A.; Sanchez,A.; Aguero,M.; Pastori, A.; Zecchin, B.; Fusaro, A.; Schivo, A.; Salviato, A.; Palumbo, E.; Giussani, E.; Monne, I.; Terregino, C.	Istituto Zooprofilattico Sperimentale delle Venezie, EU/OIE/Reference Laboratory and FAO Reference Centre for AI and ND
EPI_ISL_16507104	A/wild_goose/Spain/22VIR12774-21_3814-3/2022	H5N1	Spain	Goose	2022-10-17	Istituto Zooprofilattico Sperimentale Delle Venezie	Ruano,M.J.; Rocha,A.; Sanchez,A.; Aguero,M.; Pastori, A.; Zecchin, B.; Fusaro, A.; Schivo, A.; Salviato, A.; Palumbo, E.; Giussani, E.; Monne, I.; Terregino, C.	Istituto Zooprofilattico Sperimentale delle Venezie, EU/OIE/Reference Laboratory and FAO Reference Centre for AI and ND
EPI_ISL_16507106	A/Ciconia_ciconia/Spain/22VIR12774-30_3394-2/2022	H5N1	Spain	Other avian	2022-09-19	Istituto Zooprofilattico Sperimentale Delle Venezie	Ruano,M.J.; Rocha,A.; Sanchez,A.; Aguero,M.; Pastori, A.; Zecchin, B.; Fusaro, A.; Schivo, A.; Salviato, A.; Palumbo, E.; Giussani, E.; Monne, I.; Terregino, C.	Istituto Zooprofilattico Sperimentale delle Venezie, EU/OIE/Reference Laboratory and FAO Reference Centre for AI and ND
EPI_ISL_16507107	A/northern_gannet/Spain/22VIR12774-31_3453-1/2022	H5N1	Spain	Other avian	2022-09-25	Istituto Zooprofilattico Sperimentale Delle Venezie	Ruano,M.J.; Rocha,A.; Sanchez,A.; Aguero,M.; Pastori, A.; Zecchin, B.; Fusaro, A.; Schivo, A.; Salviato, A.; Palumbo, E.; Giussani, E.; Monne, I.; Terregino, C.	Istituto Zooprofilattico Sperimentale delle Venezie, EU/OIE/Reference Laboratory and FAO Reference Centre for AI and ND
EPI_ISL_16507108	A/northern_gannet/Spain/22VIR12774-33_3497-10/2022	H5N1	Spain	Other avian	2022-10-03	Istituto Zooprofilattico Sperimentale Delle Venezie	Ruano,M.J.; Rocha,A.; Sanchez,A.; Aguero,M.; Pastori, A.; Zecchin, B.; Fusaro, A.; Schivo, A.; Salviato, A.; Palumbo, E.; Giussani, E.; Monne, I.; Terregino, C.	Istituto Zooprofilattico Sperimentale delle Venezie, EU/OIE/Reference Laboratory and FAO Reference Centre for AI and ND
EPI_ISL_16507109	A/Ciconia_ciconia/Spain/22VIR12774-34_3519-1/2022	H5N1	Spain	Other avian	2022-09-29	Istituto Zooprofilattico Sperimentale Delle Venezie	Ruano,M.J.; Rocha,A.; Sanchez,A.; Aguero,M.; Pastori, A.; Zecchin, B.; Fusaro, A.; Schivo, A.; Salviato, A.; Palumbo, E.; Giussani, E.; Monne, I.; Terregino, C.	Istituto Zooprofilattico Sperimentale delle Venezie, EU/OIE/Reference Laboratory and FAO Reference Centre for AI and ND
EPI_ISL_16507177	A/Ciconia_ciconia/Spain/22VIR12774-37_3641-1/2022	H5N1	Spain	Other avian	2022-10-04	Istituto Zooprofilattico Sperimentale Delle Venezie	Ruano,M.J.; Rocha,A.; Sanchez,A.; Aguero,M.; Pastori, A.; Zecchin, B.; Fusaro, A.; Schivo, A.; Salviato, A.; Palumbo, E.; Giussani, E.; Monne, I.; Terregino, C.	Istituto Zooprofilattico Sperimentale delle Venezie, EU/OIE/Reference Laboratory and FAO Reference Centre for AI and ND
EPI_ISL_16524187	A/Common gull/Netherlands/2/2022	H5N1	Netherlands / Hippolytushoef, Mulders Eendenkooi	Avian	2022-12-17	Erasmus Medical Center		Erasmus Medical Center
EPI_ISL_16524203	A/Black-headed gull/Netherlands/12/2022	H5N1	Netherlands / Groningen, Pioenpark	Avian	2022-12-23	Erasmus Medical Center		Erasmus Medical Center
EPI_ISL_16524213	A/European herring gull/Netherlands/1/2023	H5N1	Netherlands / Den Oever, Waddenhaven	Avian	2023-01-01	Erasmus Medical Center		Erasmus Medical Center
EPI_ISL_16524246	A/Caspian gull/Netherlands/1/2023	H5N1	Netherlands / Den Oever, Waddenhaven	Avian	2023-01-01	Erasmus Medical Center		Erasmus Medical Center
EPI_ISL_16524247	A/Peregrine falcon/Netherlands/1/2023	H5N1	Netherlands / Wieingerwerf, Sluitgatweg	Avian	2023-01-02	Erasmus Medical Center		Erasmus Medical Center
EPI_ISL_16524248	A/European herring gull/Netherlands/21/2022	H5N1	Netherlands / Den Oever, Waddenhaven	Avian	2022-12-27	Erasmus Medical Center		Erasmus Medical Center
EPI_ISL_16524591	A/Ciconia_ciconia/Spain/22VIR12774-40_3803-2/2022	H5N1	Spain	Other avian	2022-10-18	Istituto Zooprofilattico Sperimentale Delle Venezie	Ruano,M.J.; Rocha,A.; Sanchez,A.; Aguero,M.; Pastori, A.; Zecchin, B.; Fusaro, A.; Schivo, A.; Salviato, A.; Palumbo, E.; Giussani, E.; Monne, I.; Terregino, C.	Istituto Zooprofilattico Sperimentale delle Venezie, EU/OIE/Reference Laboratory and FAO Reference Centre for AI and ND
EPI_ISL_16524593	A/Anser_anser/Spain/22VIR12774-41_3803-4/2022	H5N1	Spain	Other avian	2022-10-18	Istituto Zooprofilattico Sperimentale Delle Venezie	Ruano,M.J.; Rocha,A.; Sanchez,A.; Aguero,M.; Pastori, A.; Zecchin, B.; Fusaro, A.; Schivo, A.; Salviato, A.; Palumbo, E.; Giussani, E.; Monne, I.; Terregino, C.	Istituto Zooprofilattico Sperimentale delle Venezie, EU/OIE/Reference Laboratory and FAO Reference Centre for AI and ND
EPI_ISL_16524594	A/wild_goose/Spain/22VIR12774-43_4213-1/2022	H5N1	Spain	Goose	2022-11-08	Istituto Zooprofilattico Sperimentale Delle Venezie	Ruano,M.J.; Rocha,A.; Sanchez,A.; Aguero,M.; Pastori, A.; Zecchin, B.; Fusaro, A.; Schivo, A.; Salviato, A.; Palumbo, E.; Giussani, E.; Monne, I.; Terregino, C.	Istituto Zooprofilattico Sperimentale delle Venezie, EU/OIE/Reference Laboratory and FAO Reference Centre for AI and ND
EPI_ISL_16524595	A/swan/Spain/22VIR12774-45_4382-2/2022	H5N1	Spain	Swan	2022-11-21	Istituto Zooprofilattico Sperimentale Delle Venezie	Ruano,M.J.; Rocha,A.; Sanchez,A.; Aguero,M.; Pastori, A.; Zecchin, B.; Fusaro, A.; Schivo, A.; Salviato, A.; Palumbo, E.; Giussani, E.; Monne, I.; Terregino, C.	Istituto Zooprofilattico Sperimentale delle Venezie, EU/OIE/Reference Laboratory and FAO Reference Centre for AI and ND
EPI_ISL_16547552	A/Mustela_furo/Belgium/14312-0001/2022	H5N1	Belgium	Ferret	2022-12-08	Sciensano, Department of Animal Infectious Diseases	Van Borm, Steven; Roupie, Virginie; Hostyn, Pierre; Lambrecht, Benedicte; Steensels, Mieke	Sciensano - Animal Infectious Diseases
EPI_ISL_16547666	A/Mustela_furo/Belgium/14312-0002/2022	H5N1	Belgium	Ferret	2022-12-08	Sciensano, Department of Animal Infectious Diseases	Van Borm, Steven; Roupie, Virginie; Hostyn, Pierre; Lambrecht, Benedicte; Steensels, Mieke	Sciensano - Animal Infectious Diseases
EPI_ISL_16547851	A/Gallus_gallus/Belgium/14313-001/2022	H5N1	Belgium / Provincie Limburg / Riemst	Gallus gallus domesticus	2022-12-08	Sciensano, Department of Animal Infectious Diseases	Van Borm, Steven; Roupie, Virginie; Hostyn, Pierre; Lambrecht, Benedicte; Steensels, Mieke	Sciensano - Animal Infectious Diseases
EPI_ISL_16548347	A/Pelecanus_conspicillatus/Belgium/12905-0001/2022	H5N1	Belgium / Province de Hainaut / Cambron-Casteau	Other avian	2022-11-08	Sciensano, Department of Animal Infectious Diseases	Van Borm, Steven; Roupie, Virginie; Hostyn, Pierre; Lambrecht, Benedicte; Steensels, Mieke	Sciensano - Animal Infectious Diseases
EPI_ISL_16548356	A/Phasianus_colchicus/Belgium/13027-0001/2022	H5N1	Belgium / Province de Hainaut / Soignies	Phasianus colchicus	2022-11-10	Sciensano, Department of Animal Infectious Diseases	Van Borm, Steven; Roupie, Virginie; Hostyn, Pierre; Lambrecht, Benedicte; Steensels, Mieke	Sciensano - Animal Infectious Diseases
EPI_ISL_16548429	A/Gallus_gallus/Belgium/13078-0001/2022	H5N1	Belgium / Provincie Antwerpen / Turnhout	Gallus gallus domesticus	2022-11-09	Sciensano, Department of Animal Infectious Diseases	Van Borm, Steven; Roupie, Virginie; Hostyn, Pierre; Lambrecht, Benedicte; Steensels, Mieke	Sciensano - Animal Infectious Diseases
EPI_ISL_16548600	A/Gallus_gallus/Belgium/12485-0001/2022	H5N1	Belgium / Provincie West-Vlaanderen / Eke	Gallus gallus domesticus	2022-11-22	Sciensano, Department of Animal Infectious Diseases	Van Borm, Steven; Roupie, Virginie; Hostyn, Pierre; Lambrecht, Benedicte; Steensels, Mieke	Sciensano - Animal Infectious Diseases
EPI_ISL_16548638	A/Phasianus_colchicus/Belgium/11704-0003/2022	H5N1	Belgium / Province de Liege / Clavier	Phasianus colchicus	2022-10-01	Sciensano, Department of Animal Infectious Diseases	Van Borm, Steven; Roupie, Virginie; Hostyn, Pierre; Lambrecht, Benedicte; Steensels, Mieke	Sciensano - Animal Infectious Diseases
EPI_ISL_16549157	A/Gallus_gallus/Belgium/13357-0001/2022	H5N1	Belgium / Provincie Vlaams-Brabant / Lennik	Gallus gallus domesticus	2022-11-18	Sciensano, Department of Animal Infectious Diseases	Van Borm, Steven; Roupie, Virginie; Hostyn, Pierre; Lambrecht, Benedicte; Steensels, Mieke	Sciensano - Animal Infectious Diseases
EPI_ISL_16549245	A/Otus_scops/Belgium/13463-0002/2022	H5N1	Belgium / Province de Liege / Lontzen	Other avian	2022-11-21	Sciensano, Department of Animal Infectious Diseases	Van Borm, Steven; Roupie, Virginie; Hostyn, Pierre; Lambrecht, Benedicte; Steensels, Mieke	Sciensano - Animal Infectious Diseases
EPI_ISL_16549349	A/Phasianus_colchicus/Belgium/10993-0003/2022	H5N1	Belgium / Province de Liege / Sainte-Fontaine	Phasianus colchicus	2022-11-15	Sciensano, Department of Animal Infectious Diseases	Van Borm, Steven; Roupie, Virginie; Hostyn, Pierre; Lambrecht, Benedicte; Steensels, Mieke	Sciensano - Animal Infectious Diseases
EPI_ISL_16549379	A/Phasianus_colchicus/Belgium/12352-0002/2022	H5N1	Belgium / Province de Liege / Clavier	Phasianus colchicus	2022-10-17	Sciensano, Department of Animal Infectious Diseases	Van Borm, Steven; Roupie, Virginie; Hostyn, Pierre; Lambrecht, Benedicte; Steensels, Mieke	Sciensano - Animal Infectious Diseases
EPI_ISL_16549380	A/Vulpes_vulpes/Belgium/14775-0001/2022	H5N1	Belgium	Canine	2022-12-08	Sciensano, Department of Animal Infectious Diseases	Van Borm, Steven; Roupie, Virginie; Hostyn, Pierre; Lambrecht, Benedicte; Steensels, Mieke	Sciensano - Animal Infectious Diseases
EPI_ISL_16613711	A/chicken/Czech_Republic/67_orig/2023	H5N1	Czech Republic / Morovskoslezsky Kraj / Okres Ostrava-Mesto / Bartovice; GPS: 49.7921944N, 18.3466289E	Chicken	2022-12-30	State Veterinary Institute Prague	Alexander,Nagy;Lenka,Cernikova;Martina,Stara	State Veterinary Institute Prague
EPI_ISL_16613712	A/chicken/Czech_Republic/102_orig/2023	H5N1	Czech Republic / Kralovehradecky Kraj / Okres Jicin / Kozojedy; GPS: 50.3164311N, 15.3747758E	Chicken	2023-01-02	State Veterinary Institute Prague	Alexander,Nagy;Lenka,Cernikova;Martina,Stara	State Veterinary Institute Prague
EPI_ISL_16613713	A/chicken/Czech_Republic/178-hall-1A_orig/2023	H5N1	Czech Republic / Plzensky Kraj / Okres Plzen-Jih / Velky Malahov; GPS: 49.6377619N, 12.9591228E	Chicken	2023-01-04	State Veterinary Institute Prague	Alexander,Nagy;Lenka,Cernikova;Martina,Stara	State Veterinary Institute Prague
EPI_ISL_16613714	A/chicken/Czech_Republic/179-hall-1B_orig/2023	H5N1	Czech Republic / Plzensky Kraj / Okres Plzen-Jih / Velky Malahov; GPS: 49.6377619N, 12.9591228E	Chicken	2023-01-04	State Veterinary Institute Prague	Alexander,Nagy;Lenka,Cernikova;Martina,Stara	State Veterinary Institute Prague
EPI_ISL_16613715	A/chicken/Czech_Republic/180-hall-3A_orig/2023	H5N1	Czech Republic / Plzensky Kraj / Okres Plzen-Jih / Velky Malahov; GPS: 49.6377619N, 12.9591228E	Chicken	2023-01-04	State Veterinary Institute Prague	Alexander,Nagy;Lenka,Cernikova;Martina,Stara	State Veterinary Institute Prague
EPI_ISL_16613716	A/chicken/Czech_Republic/185_orig/2023	H5N1	Czech Republic / Jihocesky Kraj / Okres Strakonice / Mystice; GPS: 49.4531500N, 13.9700850E	Chicken	2023-01-04	State Veterinary Institute Prague	Alexander,Nagy;Lenka,Cernikova;Martina,Stara	State Veterinary Institute Prague
EPI_ISL_16613717	A/mallard/Czech_Republic/186_orig/2023	H5N1	Czech Republic / Morovskoslezsky Kraj / Okres Frydek-Mistek / Brusperk; GPS: 49.7000972N, 18.2220950E	Mallard	2023-01-05	State Veterinary Institute Prague	Alexander,Nagy;Lenka,Cernikova;Martina,Stara	State Veterinary Institute Prague
EPI_ISL_16638641	A/chicken/Czech_Republic/22910-1/2022	H5N1	Czech Republic / Stredocesky Kraj / Okres Praha-Vychod / Nebrenice; GPS: 49.9441486N, 14.6090181E	Chicken	2022-12-08	State Veterinary Institute Prague	Alexander,Nagy;Lenka,Cernikova;Martina,Stara	State Veterinary Institute Prague
EPI_ISL_16638642	A/chicken/Czech_Republic/22910-2/2022	H5N1	Czech Republic / Stredocesky Kraj / Okres Praha-Vychod / Nebrenice; GPS: 49.9441486N, 14.6090181E	Chicken	2022-12-08	State Veterinary Institute Prague	Alexander,Nagy;Lenka,Cernikova;Martina,Stara	State Veterinary Institute Prague
EPI_ISL_16638643	A/chicken/Czech_Republic/22910-3/2022	H5N1	Czech Republic / Stredocesky Kraj / Okres Praha-Vychod / Nebrenice; GPS: 49.9441486N, 14.6090181E	Chicken	2022-12-08	State Veterinary Institute Prague	Alexander,Nagy;Lenka,Cernikova;Martina,Stara	State Veterinary Institute Prague
EPI_ISL_16638657	A/domestic_duck/Czech_Republic/22912-1/2022	H5N1	Czech Republic / Stredocesky Kraj / Okres Praha-Vychod / Hrusice; GPS: 49.9098483N, 14.7380564E	Duck	2022-12-08	State Veterinary Institute Prague	Alexander,Nagy;Lenka,Cernikova;Martina,Stara	State Veterinary Institute Prague
EPI_ISL_16638676	A/chicken/Czech_Republic/22911-1/2022	H5N1	Czech Republic / Stredocesky Kraj / Okres Praha-Vychod / Hrusice; GPS: 49.9098483N, 14.7380564E	Chicken	2022-12-08	State Veterinary Institute Prague	Alexander,Nagy;Lenka,Cernikova;Martina,Stara	State Veterinary Institute Prague
EPI_ISL_16638696	A/chicken/Czech_Republic/574/2023	H5N1	Czech Republic / Kralovehradecky Kraj / Okres Jicin / Ulibice; GPS: 50.4340306N, 15.4372944E	Chicken	2023-01-11	State Veterinary Institute Prague	Alexander,Nagy;Lenka,Cernikova;Martina,Stara	State Veterinary Institute Prague
EPI_ISL_16647784	A/chicken/Czech_Republic/22911-1/2022	H5N1	Czech Republic / Stredocesky Kraj / Okres Praha-Vychod / Hrusice; GPS: 49.9098483N, 14.7380564E	Chicken	2022-12-08	State Veterinary Institute Prague	Alexander,Nagy;Lenka,Cernikova;Martina,Stara	State Veterinary Institute Prague
EPI_ISL_16676471	A/Gallus_gallus/Belgium/00322-0002/2023	H5N1	Belgium / Provincie Limburg / Tongeren	Gallus gallus domesticus	2023-01-10	Sciensano, Department of Animal Infectious Diseases	Van Borm, Steven; Roupie, Virginie; Hostyn, Pierre; Lambrecht, Benedicte; Steensels, Mieke	Sciensano - Animal Infectious Diseases
EPI_ISL_16676474	A/Gallus_gallus/Belgium/14733-0001/2022	H5N1	Belgium / Provincie West-Vlaanderen / Diksmuide	Gallus gallus domesticus	2022-12-20	Sciensano, Department of Animal Infectious Diseases	Van Borm, Steven; Roupie, Virginie; Hostyn, Pierre; Lambrecht, Benedicte; Steensels, Mieke	Sciensano - Animal Infectious Diseases
EPI_ISL_16676487	A/Cygnus_olor/Belgium/10811-0003/2022	H5N1	Belgium / Provincie West-Vlaanderen / Sint-Andries	Cygnus olor	2022-09-16	Sciensano, Department of Animal Infectious Diseases	Van Borm, Steven; Roupie, Virginie; Hostyn, Pierre; Lambrecht, Benedicte; Steensels, Mieke	Sciensano - Animal Infectious Diseases
EPI_ISL_16676489	A/Anas_platyrhynchos_domesticus/Belgium/14735-0001/2022	H5N1	Belgium / Provincie West-Vlaanderen / Diksmuide	Anas platyrhynchos var. domesticus	2022-12-21	Sciensano, Department of Animal Infectious Diseases	Van Borm, Steven; Roupie, Virginie; Hostyn, Pierre; Lambrecht, Benedicte; Steensels, Mieke	Sciensano - Animal Infectious Diseases
EPI_ISL_7683118	A/red fox/Netherlands/21040099-001/2021	H5N1	Netherlands	mammals	2021-12-03	Wageningen Bioveterinary Research	Beerens, Nancy; Harders, Frank; Pritz-Verschuren, Sylvia; Roose, Marit; Venema, Sandra; Germeraad, Evelien; Engelsma, Marc; Heutink, Rene	Wageningen Bioveterinary Research
EPI_ISL_7683137	A/red fox/Netherlands/21040099-006/2021	H5N1	Netherlands	mammals	2021-12-03	Wageningen Bioveterinary Research	Beerens, Nancy; Harders, Frank; Pritz-Verschuren, Sylvia; Roose, Marit; Venema, Sandra; Germeraad, Evelien; Engelsma, Marc; Heutink, Rene	Wageningen Bioveterinary Research
EPI_ISL_7683138	A/red fox/Netherlands/21040099-007/2021	H5N1	Netherlands	mammals	2021-12-03	Wageningen Bioveterinary Research	Beerens, Nancy; Harders, Frank; Pritz-Verschuren, Sylvia; Roose, Marit; Venema, Sandra; Germeraad, Evelien; Engelsma, Marc; Heutink, Rene	Wageningen Bioveterinary Research
EPI_ISL_7778880	A/Red_fox/Estonia/TA2126820_21VIR10433-13/2021	H5N1	Estonia	Other mammals	2021-11-08	Istituto Zooprofilattico Sperimentale Delle Venezie	Nurmoja, I.; Vilem, A.; Juurik, T.; Zecchin, B.; Fusaro, A.; Schivo, A.; Salviato, A.; Palumbo, E.; Milani, A.; Giussani, E.; Pastori, A.; Monne, I.; Terregino, C.	Estonian Veterinary and Food Laboratory
EPI_ISL_8650947	A/red fox/Netherlands/22000097-004/2022	H5N1	Netherlands	mammals	2022-01-03	Wageningen Bioveterinary Research	Beerens, Nancy; Harders, Frank; Pritz-Verschuren, Sylvia; Roose, Marit; Venema, Sandra; Germeraad, Evelien; Engelsma, Marc; Heutink, Rene	Wageningen Bioveterinary Research
EPI_ISL_8799320	A/polecat/Netherlands/22000516-003/2022	H5N1	Netherlands	Other mammals	2022-01-08	Wageningen Bioveterinary Research	Beerens, Nancy; Harders, Frank; Pritz-Verschuren, Sylvia; Roose, Marit; Venema, Sandra; Germeraad, Evelien; Engelsma, Marc; Heutink, Rene	Wageningen Bioveterinary Research
EPI_ISL_8799552	A/England/215201407/2021	H5N1	United Kingdom	Human	2021-12-26	UK Health Security Agency (UKHSA)	UKHSA, Respiratory Virus Unit	UK Health Security Agency - Colindale
EPI_ISL_9111104	A/otter/Netherlands/22001014-005/2022	H5N1	Netherlands	mammals	2022-01-17	Wageningen Bioveterinary Research	Beerens, Nancy; Harders, Frank; Pritz-Verschuren, Sylvia; Roose, Marit; Venema, Sandra; Germeraad, Evelien; Engelsma, Marc; Heutink, Rene	Wageningen Bioveterinary Research
EPI_ISL_9616265	A/red fox/Netherlands/22001901-005/2022	H5N1	Netherlands	mammals	2022-01-27	Wageningen Bioveterinary Research	Beerens, Nancy; Harders, Frank; Pritz-Verschuren, Sylvia; Roose, Marit; Venema, Sandra; Germeraad, Evelien; Engelsma, Marc; Heutink, Rene	Wageningen Bioveterinary Research
EPI_ISL_9616266	A/polecat/Netherlands/22002047-001/2022	H5N1	Netherlands	mammals	2022-01-24	Wageningen Bioveterinary Research	Beerens, Nancy; Harders, Frank; Pritz-Verschuren, Sylvia; Roose, Marit; Venema, Sandra; Germeraad, Evelien; Engelsma, Marc; Heutink, Rene	Wageningen Bioveterinary Research
EPI_ISL_9616271	A/red fox/Netherlands/22002190-003/2022	H5N1	Netherlands	mammals	2022-01-31	Wageningen Bioveterinary Research	Beerens, Nancy; Harders, Frank; Pritz-Verschuren, Sylvia; Roose, Marit; Venema, Sandra; Germeraad, Evelien; Engelsma, Marc; Heutink, Rene	Wageningen Bioveterinary Research
EPI_ISL_9616272	A/red fox/Netherlands/22002191-003/2022	H5N1	Netherlands	mammals	2022-01-31	Wageningen Bioveterinary Research	Beerens, Nancy; Harders, Frank; Pritz-Verschuren, Sylvia; Roose, Marit; Venema, Sandra; Germeraad, Evelien; Engelsma, Marc; Heutink, Rene	Wageningen Bioveterinary Research
